# Supplementary material for: Two-year persistence of MERS-CoV-specific antibody and T cell responses after MVA-MERS-S vaccination in healthy adults
Source: Nat Commun. 2026 Jan 9;17:480. doi: 10.1038/s41467-025-68248-5 (PMC12800105; doi:10.1038/s41467-025-68248-5)
Supplement: Supplementary file 4 — Source data [file 41467_2025_68248_MOESM4_ESM.xlsx]

## Sheet: Table 1
Participant ID	Sex
P01	Female
P02	Male
P03	Male
P04	Male
P05	Female
P06	Male
P07	Male
P08	Female
P09	Female
P10	Female
P11	Female
P12	Female
P13	Male
P14	Male
P15	Male
P16	Female
P17	Male
P18	Female
P19	Male
P20	Male
P21	Female
P22	Male
P23	Male
P24	Female
P25	Male
P26	Female
P27	Male
P28	Male
P29	Male
P30	Female
P31	Female
P32	Female
P33	Female
P34	Female
P35	Female
P36	Male
P37	Male
P38	Male
P39	Male
P40	Female
P41	Male
P42	Male
P43	Male
P44	Female
P45	Male
P46	Female
P47	Female
P48	Female

## Sheet: Figure 3a
Figure 3a: MERS-CoV S1 IgG (IU/ml) longitudinal
study group	28-day 107 PFU group (n=11)
timepoint/ ID	P33	P34	P35	P36	P37	P38	P39	P40	P41	P42	P43
baseline	7.1	4.6	4.6	11.5	4.6	4.6	4.6	4.6	4.6	16.9	8.6
V1M1-2	65.1	4.6	4.6	6.5	4.6	4.6	4.6	4.6	4.6	10.4	17.5
V2M1	604.2	12.3		148.8	49.6	46.6	4.6	39.1	26.1	37.9	134.4
V2M4-5	248.5	4.6	4.6	5.9	29.9	4.6	4.6	7.8	4.6	4.6	4.6
V2M6	117.1	4.6	4.6	4.6	26.6	8.2	4.6	5.9	4.6	4.6	4.6
V3M1	510.7	199.5	114.1	6594.1	301.4	25.9	50.3	273.8	110.8	26.8	104.4
V3M6	260.3	26.8	52.6	3064	167	4.6	22.7	117.7	75.6	21.5	42.1
V3M12	239.9	19.5	27.3	2132.3	64.5	5.4	16.8	117.1	51.4	15.7	27.5
V3M24	186		17.6	1144.2	63.8	4.6		78.2	28.5	12	17.9

## Sheet: Figure 3b
Figure 3b: MERS-CoV S1 IgG (IU/ml) longitudinal
study group	28-day 108 PFU group (n=12)
timepoint/ ID	P09	P10	P11	P12	P13	P14	P15	P16	P17	P18	P19	P20
baseline	4.6	4.6	4.6	4.6	6.1	8.2	4.6	4.6	7.9	23.6	4.6	7.5
V1M1-2	16.1	4.6	4.6	11.6	9.7	12.7	4.6	4.6	12.8	4.6	4.6	21.4
V2M1	52.1	54.8	130.7	103.2	150.7	39.5		28.1	27.5	102	73	16.6
V2M4-5	10	55.7	4.6	4.6	4.6	9.5		4.6	4.6	4.6	8.4	7.1
V2M6	8.5	52.3	4.6	4.6	4.6	8.2	4.6	4.6	4.6	4.6	4.6	7.3
V3M1	510	151.8	501.9	77.4	176.5	142.9	97	237.8	85.5	35.3	135.2	476.1
V3M6	188.1	50.5	119.2		84.9	94.7	31.2	278.5	51	11.6	116.5	295.5
V3M12	121.3	42.6	89.2		103.9	61.4	13.3	121.9	40.8	4.6	29.6	280.5
V3M24	101.4	46.3	87.5	26.2	78.6	41.3	19	74.1	26.4	4.6	72.6	128.9

## Sheet: Figure 3c
Figure 3c: MERS-CoV S1 IgG (IU/ml) longitudinal
study group	56-day 107 PFU group (n=12)
timepoint/ ID	P21	P22	P23	P24	P25	P26	P27	P28	P29	P30	P31	P32
baseline	4.6	4.6	4.6	4.6	4.6	4.6	4.6	4.6	4.6	4.6	4.6	9.6
V1M1-2	4.6	17.8	4.6	4.6	4.6	4.6	9.1	4.6	4.6	9.7	17.5	9.6
V2M1	26.7	285.3	5.7	59.2	68.8	4.6	30.7	24	4.6	27.7	30.6	78.1
V2M4-5	29.4	115.2	46.8	28.3	26.8	4.6	19.1	4.6	4.6	4.6	45.3	7.4
V2M6	28.8	96.9	4.6	31.9	20.7	4.6	9.3	4.6	4.6	4.6	33.7	17.9
V3M1	87.4	1625.2	207.1	141.7	1451.7	4.6	90.4	196.4	8.8	79.9	1307.2	31.8
V3M6	16.5	259.3	24.3	28.7	309.5	4.6	54.1	37.9	7.3	67.7	538.7	20.6
V3M12	19.3	257.1	21.2	16.1		4.6	37.5	17.2	4.6	39.4	500.2	19
V3M24	18.5	186.4	10.2	17		4.6	27.5	10.9	4.6	17.5	193.6	11.2

## Sheet: Figure 3d
Figure 3d: MERS-CoV S1 IgG (IU/ml) longitudinal
study group	56-day 108 PFU group (n=8)
timepoint/ ID	P01	P02	P03	P04	P05	P06	P07	P08
baseline	4.6	11.9	4.6	10.7	4.6	4.6	4.6	51.7
V1M1-2	4.6	14.2	8	16.4	4.6	4.6	4.6	44.2
V2M1	43.1	109.9	58.2	11.2	35.4	102.9	55.3
V2M4-5	11.8	4.6	38.9	4.7		108.1	46.6	22.6
V2M6	7.8	4.6	19.6	4.6	40.5	134.5	55.9	14.7
V3M1	288.7	166.3	159.7	1181.8	25.7	180.4	318.6	124.7
V3M6	59.9	50	65.6	257.7	18.2	162.7	218.2	119.4
V3M12	61.6	42.7	54.4	235.5	13.5	113.9	128.7	109.6
V3M24	53.7	23.6	33.2	152.7	8	55.8	56.7	49.8

## Sheet: Figure 3e
Figure 3e: MERS-CoV S1 IgG (IU/ml) longitudinal
study group	placebo (n=5)
timepoint/ ID	P44	P45	P46	P47	P48
baseline	4.6	4.6	6.1	4.6	4.6
V1M1-2	4.6	4.6	4.6	4.6	4.6
V2M1	4.6	4.6	4.6	4.6	4.6
V2M4-5	4.6	4.6	4.6	4.6	7.4
V2M6	4.6	4.6	4.6	4.6	4.6
V3M1	4.6	4.6	4.6	4.6	4.6
V3M6	4.6	4.6	4.6	4.6	4.6
V3M12	4.6	4.6	4.6	4.6
V3M24	5	4.6	4.6	4.6

## Sheet: Figure 4a
Fig. 4a: MERS-CoV S1 IgG (IU/ml) MVA-MERS-S-vaccinated participants
ID/ timepoint	V2M6	V3M1	V3M6	V3M12	V3M24
P01	7.8	288.7	59.9	61.6	53.7
P02	4.6	166.3	50	42.7	23.6
P03	19.6	159.7	65.6	54.4	33.2
P04	4.6	1181.8	257.7	235.5	152.7
P05	40.5	25.7	18.2	13.5	8
P06	134.5	180.4	162.7	113.9	55.8
P07	55.9	318.6	218.2	128.7	56.7
P08	14.7	124.7	119.4	109.6	49.8
P09	8.5	510	188.1	121.3	101.4
P10	52.3	151.8	50.5	42.6	46.3
P11	4.6	501.9	119.2	89.2	87.5
P13	4.6	176.5	84.9	103.9	78.6
P14	8.2	142.9	94.7	61.4	41.3
P15	4.6	97	31.2	13.3	19
P16	4.6	237.8	278.5	121.9	74.1
P17	4.6	85.5	51	40.8	26.4
P18	4.6	35.3	11.6	4.6	4.6
P19	4.6	135.2	116.5	29.6	72.6
P20	7.3	476.1	295.5	280.5	128.9
P21	28.8	87.4	16.5	19.3	18.5
P22	96.9	1625.2	259.3	257.1	186.4
P23	4.6	207.1	24.3	21.2	10.2
P24	31.9	141.7	28.7	16.1	17
P26	4.6	4.6	4.6	4.6	4.6
P27	9.3	90.4	54.1	37.5	27.5
P28	4.6	196.4	37.9	17.2	10.9
P29	4.6	8.8	7.3	4.6	4.6
P30	4.6	79.9	67.7	39.4	17.5
P31	33.7	1307.2	538.7	500.2	193.6
P32	17.9	31.8	20.6	19	11.2
P33	117.1	510.7	260.3	239.9	186
P35	4.6	114.1	52.6	27.3	17.6
P36	4.6	6594.1	3064	2132.3	1144.2
P37	26.6	301.4	167	64.5	63.8
P38	8.2	25.9	4.6	5.4	4.6
P40	5.9	273.8	117.7	117.1	78.2
P41	4.6	110.8	75.6	51.4	28.5
P42	4.6	26.8	21.5	15.7	12
P43	4.6	104.4	42.1	27.5	17.9

## Sheet: Figure 4b
Fig. 4b: MERS-CoV S1 IgG (IU/ml) vaccinated vs. placebo
study group	MVA-MERS-S vaccinated																																											placebo
timepoint/ ID	P01	P02	P03	P04	P05	P06	P07	P08	P09	P10	P11	P12	P13	P14	P15	P16	P17	P18	P19	P20	P21	P22	P23	P24	P25	P26	P27	P28	P29	P30	P31	P32	P33	P34	P35	P36	P37	P38	P39	P40	P41	P42	P43	P44	P45	P46	P47	P48
V3M6	59.9	50	65.6	257.7	18.2	162.7	218.2	119.4	188.1	50.5	119.2		84.9	94.7	31.2	278.5	51	11.6	116.5	295.5	16.5	259.3	24.3	28.7	309.5	4.6	54.1	37.9	7.3	67.7	538.7	20.6	260.3	26.8	52.6	3064	167	4.6	22.7	117.7	75.6	21.5	42.1	4.6	4.6	4.6	4.6	4.6
V3M12	61.6	42.7	54.4	235.5	13.5	113.9	128.7	109.6	121.3	42.6	89.2		103.9	61.4	13.3	121.9	40.8	4.6	29.6	280.5	19.3	257.1	21.2	16.1		4.6	37.5	17.2	4.6	39.4	500.2	19	239.9	19.5	27.3	2132.3	64.5	5.4	16.8	117.1	51.4	15.7	27.5	4.6	4.6	4.6	4.6
V3M24	53.7	23.6	33.2	152.7	8	55.8	56.7	49.8	101.4	46.3	87.5	26.2	78.6	41.3	19	74.1	26.4	4.6	72.6	128.9	18.5	186.4	10.2	17		4.6	27.5	10.9	4.6	17.5	193.6	11.2	186		17.6	1144.2	63.8	4.6		78.2	28.5	12	17.9	5	4.6	4.6	4.6

## Sheet: Figure 4c
Fig. 4c: MERS-CoV S1 IgG (IU/ml) - V3M24 - comparison study groups
56-day, 108 PFU group (n=8)	28-day 108 PFU group (n=12)	56-day 107 PFU group (n=11)	28-day 107 PFU group (n=9)
53.7	101.4	18.5	186
23.6	46.3	186.4	17.6
33.2	87.5	10.2	1144.2
152.7	26.2	17	63.8
8	78.6	4.6	4.6
55.8	41.3	27.5	78.2
56.7	19	10.9	28.5
49.8	74.1	4.6	12
	26.4	17.5	17.9
	4.6	193.6
	72.6	11.2
	128.9

## Sheet: Figure 4d
Fig. 4d: MERS-CoV S1 IgG (IU/ml, log-transformed) linear regression V3M1 vs. V3M24
ID/ assay	MERS-CoV S1 IgG (IU/ml) - V3M1	MERS-CoV S1 IgG (IU/ml) - V3M24
P01	288.7	53.7
P02	166.3	23.6
P03	159.7	33.2
P04	1181.8	152.7
P05	25.7	8
P06	180.4	55.8
P07	318.6	56.7
P08	124.7	49.8
P09	510	101.4
P10	151.8	46.3
P11	501.9	87.5
P12	77.4	26.2
P13	176.5	78.6
P14	142.9	41.3
P15	97	19
P16	237.8	74.1
P17	85.5	26.4
P18	35.3	4.6
P19	135.2	72.6
P20	476.1	128.9
P21	87.4	18.5
P22	1625.2	186.4
P23	207.1	10.2
P24	141.7	17
P26	4.6	4.6
P27	90.4	27.5
P28	196.4	10.9
P29	8.8	4.6
P30	79.9	17.5
P31	1307.2	193.6
P32	31.8	11.2
P33	510.7	186
P35	114.1	17.6
P36	6594.1	1144.2
P37	301.4	63.8
P38	25.9	4.6
P40	273.8	78.2
P41	110.8	28.5
P42	26.8	12
P43	104.4	17.9

[truncated: 33 more sheets: Figure 4e, Figure 4f, Figure 4g, Figure 5b, Figure 5c, Figure 5d, Figure 6b, Figure 6c, Figure 6d, Suppl. Fig. 1a, Suppl. Fig. 1b, Suppl. Fig. 1c, Suppl. Fig. 1d, Suppl. Fig. 1e, Suppl. Fig. 2a, Suppl. Fig. 2b, Suppl. Fig. 2c, Suppl. Fig. 2d, Suppl. Fig. 2e, Suppl. Fig. 3a …]
